# Supplementary material for: Single‐cell landscape revealed immune characteristics associated with disease phases in brucellosis patients
Source: Imeta. 2024 Jul 23;3(4):e226. doi: 10.1002/imt2.226 (PMC11316929; doi:10.1002/imt2.226)
Supplement: Supplementary file 2 — Table S1: The laboratory findings and clinical features of enrolled brucellosis patients. Table S2: Marker genes and signature genes for monocytes cell subtypes, related to Figure 1, Figure 2, Figure S1 and Figure S2. Table S3: Signature genes used to define functional status in immune cells. Table S4: The DEGs list of CD4+ T cells related to Figure 4. Table S5: The DEGs list of CD8+ T cells related to Figure 5. Table S6: The DEGs list of Monocytes cells related to Figure 7. [file IMT2-3-e226-s001.xlsx]

## Sheet: S1
Table S1. The laboratory findings and clinical features of enrolled brucellosis patients.
Group	Code	Gender	Age	Date of onset	Date of diagnosis	Antibiotic regimen	Signs and symptoms (1=have; 0=no)							Laboratory fndings
							Fever (>37.3 °C)	Sweating	Constitutional symptoms	Myalgia or arthralgia	Lumbar pain	Epididymoorchitis	Respiratory disorders	Whiteblood cell count×109 (3.97-9.15×109/L)	Neutrophil count×109 (1.5-8.0×109/L)	Lymphocyte count×109 (0.8-3.5×109/L)	Monocyte count×109 (0.2-0.8×109/L)	ALT ( 0-40 U/L)	AST ( 0-40 U/L)	CRP (0-5.0mg/L)	ESR (Female 0~20mm/h; Male 0~15mm/h)	Blood culture	Serum tube agglutination test (SAT)	Rose bengal plate agglutination test (RBPT)
Acute stage group	AC01	Male	51	2023-04-30	2023-05-06	Doxycycline, Rifampicin, Ceftriaxone	1	0	1	1	0	0	0	5.77	2.31	2.86	0.4	40	23	<5.0	11	Negtive	1:200+	Positive
	AC02	Male	63	2023-05-20	2023-06-02	Doxycycline, Rifampicin	1	1	1	0	0	0	0	5.27	1.95	2.97	0.33	55	37	<5.0	8	Negtive	>1:400++++	Positive
	AC03	Male	59	2023-04-20	2023-05-09	Doxycycline, Rifampicin, Ceftriaxone	1	1	1	1	0	1	0	6.29	1.82	3.84	0.32	20	17	6.9	6	Negtive	1:200++	Positive
	AC04	Male	61	2023-04-25	2023-05-31	Doxycycline, Rifampicin, Ceftriaxone	1	0	1	1	0	0	0	4.72	1.82	2.42	0.36	11	16	48.1	57	Negtive	>1:400++++	Positive
	AC05	Male	29	2023-04-04	2023-04-05	Doxycycline, Rifampicin, Ceftriaxone	1	1	1	1	0	0	0	5.19	7.04	1.59	0.54	17	18	50.2	30	Positive	1:200++++	Positive
	AC06	Male	52	2023-06-01	2023-06-10	Doxycycline, Rifampicin	1	0	1	1	0	0	0	5.77	4.13	1.34	0.26	25	22	53	46	Negtive	1:200++++	Positive
	AC07	Male	54	2023-05-28	2023-06-14	Doxycycline, Rifampicin, Ceftriaxone	1	1	0	1	0	0	0	4.03	1.96	1.68	0.33	77	50	9.1	27	Negtive	>1:400++++	Positive
	AC08	Male	59	2023-05-05	2023-06-03	Doxycycline, Rifampicin	1	1	0	1	0	0	0	6.88	3.34	2.28	0.63	37	34	16	114	Negtive	>1:400++++	Positive
	AC09	Male	56	2023-05-19	2023-05-31	Doxycycline, Rifampicin, Ceftriaxone	1	0	1	1	0	0	0	4.33	2.26	1.7	0.31	34	20	11	43	Positive	1:50++	Positive
	AC10	Female	60	2023-05-28	2023-06-06	Doxycycline, Rifampicin, Ceftriaxone	1	0	1	0	0	0	0	4.04	2.51	1.16	0.32	31	21	44	80	Negtive	>1:400++++	Positive
Sub-acute stage group	SA01	Male	48	2023-01-01	2023-02-27	Doxycycline, Rifampicin, Ceftriaxone	1	1	1	0	0	1	0	3.28	1.4	1.57	0.27	12	21	<5.0	7	Negtive	1:200++	Positive
	SA02	Male	63	2023-02-08	2023-05-05	Doxycycline, Rifampicin, Ceftriaxone	1	1	1	1	0	1	0	6.48	2.96	2.64	0.64	11	23	<5.0	43	Negtive	1:200++++	Positive
	SA03	Male	54	2023-03-08	2023-05-09	Doxycycline, Rifampicin	1	1	1	1	0	0	0	2.38	0.84	1.35	0.16	44	43	<5.0	30	Negtive	1:200++	Positive
	SA04	Male	48	2023-02-02	2023-02-22	Doxycycline,Rifampicin, Levofloxacin	0	0	1	1	0	0	0	5.82	2.4	2.76	0.47	41	49	5.9	15	Negtive	1:400++++	Positive
	SA05	Male	57	2023-03-11	2023-05-12	Doxycycline, Rifampicin, Ceftriaxone	1	0	1	1	0	0	1	4.89	1.52	2.91	0.32	44	42	6.8	21	Negtive	>1:400++++	Positive
	SA06	Male	54	2023-02-18	2023-02-25	Doxycycline, Rifampicin	1	0	1	1	0	0	0	3.76	1.79	1.63	0.28	45	22	9.5	21	Positive	1:200+	Positive
	SA07	Female	44	2023-02-13	2023-02-15	Doxycycline, Rifampicin	1	1	1	1	0	0	1	3.97	1.97	1.7	0.2	12	18	<5.0	61	Negtive	1:400+	Positive
	SA08	Male	53	2023-03-05	2023-06-13	Doxycycline, Rifampicin, Ceftriaxone	0	1	1	1	0	0	0	8.42	5.22	2.65	0.49	119	66	24.3	18	Negtive	>1:400++++	Positive
	SA09	Male	72	2023-03-03	2023-06-06	Doxycycline, Rifampicin, Ceftriaxone	0	1	1	1	0	0	0	6.19	4.29	1.3	0.57	20	23	62	100	Negtive	>1:400++++	Positive
	SA10	Male	65	2023-02-02	2023-06-06	Doxycycline, Rifampicin	1	0	1	1	0	0	0	5.92	3.76	1.6	0.37	14	18	<5.0	7	Negtive	1:200++	Positive
Chronic stage group	CH01	Male	49	2022-11-29	2023-01-30	Doxycycline, Rifampicin, Ceftriaxone	0	0	0	1	0	0	0	6.99	4.22	2.25	0.36	22	20	<5.0	27	Negtive	1:200++	Positive
	CH02	Male	40	2022-11-24	2023-03-25	Doxycycline, Rifampicin, Ceftriaxone	1	0	0	1	0	0	0	4.35	2.36	1.56	0.22	26	25	<5.0	18	Negtive	1:400++	Positive
	CH03	Female	58	2022-11-15	2022-11-22	Doxycycline, Rifampicin, Ceftriaxone	0	0	0	0	0	0	1	3.31	1.29	1.76	0.16	31	31	<5.0	10	Negtive	1:400+++	Positive
	CH04	Male	58	2022-07-09	2022-10-09	Doxycycline, Rifampicin, Ceftriaxone	0	0	0	1	0	0	0	6.54	3.26	2.77	0.34	15	17	<5.0	24	Negtive	1:400+	Positive
	CH05	Female	52	2022-10-25	2023-04-24	Doxycycline, Rifampicin, Ceftriaxone	1	1	0	1	0	0	0	5.84	3.79	1.61	0.32	14	17	<5.0	24	Negtive	1:400++	Positive
	CH06	Male	60	2022-10-06	2022-12-07	Doxycycline, Rifampicin, Ceftriaxone	1	0	0	1	0	0	0	4.7	2.72	1.55	0.3	16	20	11.5	24	Negtive	1:400+++	Positive
	CH07	Male	55	2022-07-18	2022-08-17	Doxycycline, Rifampicin	1	1	1	1	1	0	0	5.32	2.47	2.42	0.38	19	25	<5.0	10	Negtive	>1:400+++	Positive
	CH08	Male	52	2022-11-08	2023-01-10	Doxycycline, Rifampicin	0	0	1	1	0	0	0	8.77	5.71	2.39	0.54	36	21	6.8	21	Negtive	1:200++	Positive
	CH09	Male	63	2022-12-10	2023-06-13	Doxycycline, Rifampicin	1	0	1	0	0	0	0	3.14	0.9	1.75	0.43	35	51	19.7	27	Negtive	>1:400++++	Positive
	CH10	Male	48	2022-06-06	2022-06-07	Doxycycline, Rifampicin, Ceftriaxone	1	1	1	1	0	0	0	5.61	3.5	1.65	0.37	15	12	<5.0	3	Negtive	1:50+	Positive
Healthy donorsgroup	HD01	Female	32				0							4.57	4.67	2.22	0.44					Negtive	Negtive	Positive
	HD02	Female	36				0							5.55	3.23	1.72	0.39					Negtive	Negtive	Positive
	HD03	Female	36				0							8.69	5.96	2.25	0.38					Negtive	Negtive	Positive
	HD04	Male	38				0							5.84	3.21	2.84	0.65					Negtive	Negtive	Positive
	HD05	Female	36				0							4.75	3.27	1.52	0.26					Negtive	Negtive	Positive
	HD06	Female	36				0							6.17	3.77	2.01	0.31					Negtive	Negtive	Positive

## Sheet: S2 (Sheet 1)
Table S2 (Sheet 1). Marker genes and signature genes for 9 major celltypes, related to Figure 1, Fig 2, Fig S1 and Fig S2.
Name of Major celltypes	Canonical genes	Signature genes	Differentially expressed genes
B cells	CD79A, CD79B, MS4A1	CD79A HLA-DRA MS4A1 HLA-DQA1 HLA-DRB1 HLA-DQB1 CD79B BANK1 LINC00926 RALGPS2 CD74 HLA-DMA IGHM MEF2C NIBAN3 AFF3 CD83 NCF1 HVCN1 LTB CD37 SWAP70 HLA-DMB TNFRSF13C SNX2 IRF8 FCER2 FCRL1 SYNGR2 TCL1A CXXC5 FCRLA IGKC EAF2 CD22 POU2AF1 FCMR CD19 P2RX5 BLK LYN SPIB CYB561A3 VPREB3 BLNK TCF4 PLPP5 HLA-DRB5 GNG7 BACH2	CD79A VEGFB PDE4B TSPAN33 SEMA4B SP110 PLCG2 TMEM156 MARCKS FAM30A FGD2 SMIM14 BCL7A CAPG CD72 TNFRSF13B RACK1 HHEX TMEM154 FAU EBLN3P ADAM19 DAPP1 CLIC4 PELI1 SP100 NFKBID SELL MZB1 BTK RAB30 RCSD1 ORAI2 NCOA3 IL4R SMARCB1 ALOX5 IGLC3 PLD4 GAPT CD55 MTSS1 CTSH PNOC GGA2 EEF1B2 EEF1G E2F5 CPNE5 UVRAG
CD4+T cells	CD3D, CD3E, CD40LG	LTB IL7R TCF7 LEF1 MAL NOSIP RCAN3 EEF1A1 PIK3IP1 CAMK4 AQP3 FLT3LG TMEM123 TPT1 CCR7 NDFIP1 PRKCQ-AS1 SELL FOXP1 PIM2 GIMAP5 GPR183 BCL11B CD27 CD28 TRAT1 PBXIP1 DGKA SOCS3 MCUB SNHG8 INPP4B CD5 MYC S1PR1 CD6 ABLIM1 IL6ST MGAT4A CDKN1B GIMAP7 OXNAD1 BCL2 TRABD2A TESPA1 TTC39C FCMR LINC02273 ARHGAP15 CD4	LTB PAG1 BEX3 CD40LG TRADD AP3M2 TMEM238 ITPKB ITGA6 NELL2 SH3YL1 CRIP2 SELENOM BEX2 SESN3 TNFRSF25 CXCR4 SVIP SOCS1 RETREG1 TSC22D3 TNFSF8 CDR2 KCNA3 ICOS UBA52 SLC2A3 CD4 THEM4 PCED1B LDLRAP1 OCIAD2 TC2N TSHZ2 FAM102A PDE3B PLSCR3 SATB1 SUSD3 RGCC SERINC5 MAML2 FOXO1 MALAT1 ATP6V0E2 PLCL1 ANK3 HIVEP2 CHMP7
CD8+T cells	CD3D, CD3E, CD8A, CD8B	CD8A CD8B GZMH CD3G GZMA KLRK1 CTSW FGFBP2 PRF1 C12orf75 LINC02446 CD2 FCRL6 DUSP2 LAT SYNE1 THEMIS PPP2R5C SAMD3 PAXX GZMB MATK KLRG1 ADGRG1 ZAP70 CD6 CCL4 SYNE2 KLRD1 SSBP4 LYAR PRKCH TBX21 YWHAQ CCNH TGFBR3 TPST2 PYHIN1 GNG2 ITGB7 CLEC2D APMAP ZEB2 S1PR5 ZBTB38 SKAP1 ARPC5L LAG3 CTSC CLEC2B	CD8A PFN1 KLRC4 ZBTB38 LAG3 HLA-B IFITM1 PYHIN1 TGFBR3 MATK LYAR PRKCH PTPRC FLNA TBX21 SH3BGRL3 KLRG1 ZNF683 LAIR2 TRGV2 CMC1 EOMES TRGV4 ADRB2 CD160 PPP2R2B MXRA7 ENC1 GZMK TRG-AS1 PTMS MCOLN2 SIT1 CD8B PRSS23 ADGRG1 SH2D1A PLAAT4 CD3E HLA-C HCST PTPRCAP FGFBP2 CTSW KLRK1 GZMA CD3G CD99 GZMM CST7 IL32 CD3D NKG7 GZMH CCL5
γδT	TRDV2, TRGV9	TRDV2 TRGV9 KLRG1 KLRB1 DUSP2 CTSW KLRD1 GZMA TRBC1 CCL4 PRF1 CD247 GZMH MATK TRDC KLRK1 CD3G SPOCK2 HOPX GZMB KLRC1 LAG3 RORA SYNE2 LYAR PPP2R5C GNG2 ALOX5AP PMAIP1 PTMS FGFBP2 TGFBR3 SAMD3 SYNE1 PAXX ZBTB16 BHLHE40 TBX21 S1PR5 SH2D2A ADGRG1 TRGC1 ERN1 NCR3 APMAP IER5 TRAC LBH PIK3R1	TRDV2 GZMB HCST SPOCK2 LAG3 CD3G CXCR4 CD3E DUSP1 NFKBIA LYAR PTPRCAP RORA SYNE2 IER2 PTMS ALOX5AP TGFBR3 PMAIP1 JUND ZBTB16 S1PR5 SAMD3 PPP1R15A TBX21 TRGV9 KLRC1 CD3D TRBC1 CCL5 KLRG1 CST7 KLRB1 NKG7 DUSP2 KLRD1 CTSW JUN GZMA OPX GZMM CCL4 CD69 IL32 TNFAIP3 PRF1 GZMH TRDC ARL4C MATK KLRK1
NK	KLRF1, NKG7,TYROBP	PRF1 GNLY GZMB CD247 CTSW FCGR3A SPON2 KLRD1 GZMA TYROBP FGFBP2 KLRF1 HOPX CD7 S1PR5 CLIC3 GZMH IL2RB CCL4 ADGRG1 TRBC1 KLRB1 MATK GNG2 RHOC KLRK1 SH2D1B PRSS23 CD63 CTSD APMAP TBX21 TTC38 FCER1G ZAP70 ZEB2 PLAC8 PLEK SPN IFITM2 CX3CR1 TRDC KLRC2 BHLHE40 CD300A FCRL6 DHRS7 NCR3 METRNL AOAH	GNLY RIN3 NFKBIA HIPK2 F2R ITGB7 CHST2 KIR3DL2 CD38 SAMD3 PTPN12 ACTN4 TSEN54 PTGDS PTPN4 FOSL2 PLAAT3 UBE2F MYL12A AUTS2 MYBL1 PXN GK5 TFDP2 HLA-E LAIR2 MAP3K8 IGF2R APOBEC3G PDIA3 OSTF1 CD244 B2M ARPC2 DDIT4 CFL1 PTPRCAP NCAM1 CCL3 PLEKHF1 RUNX3 ARHGAP9 KLRC1 FLNA PRF1 AKR1C3 TGFBR3 DTHD1 ASCL2 SLC15A4 MLC1 KLRC4 IFNG ZNF600
MAIT	SLC4A10, TRAV1-2	DUSP2 GZMK TRDV2 TRGV9 KLRB1 KLRG1 FOSB PMAIP1 IER5 NR4A2 SPOCK2 DUSP1 RORA GZMA JUN LYAR PPP2R5C AC020916.1 CTSW PIK3R1 ZBTB16 CYCS BHLHE40 NFKBIZ UBE2S PARP8 KLRC1 MATK MYADM ALOX5AP ERN1 MAP3K8 CCL4 SYNE2 JUND TENT5C AC253572.2 NCR3 INTS6 LAG3 PHACTR2 TRBC1 DUSP5 CSRNP1 IDS LINC01138 TC2N KLRD1 ID2 YPEL5	DUSP2 CCL4 KLRD1 HSP90AA1 NCR3 TENT5C ERN1 HCST IRF1 KLRC1 ALOX5AP SYNE2 UBE2S NFKBIZ EIF1 PARP8 CD3E BHLHE40 CYCS LAG3 TRBC1 MCL1 MYADM TRAC YPEL5 TRDC FKBP11 UBC CSRNP1 GNG2 ID2 IDS DUSP5 HSPA5 JUN TC2N LINC01138 INTS6 MAP3K8 MATK PHACTR2 TSC22D3 PPP1R15A IER2 ZBTB16 ZFP36 CCL5 JUND CXCR4 FOS KLRG1 KLRB1 TNFAIP3 TRGV9 DUSP1 TRDV2 GZMK
DCs	CST3, LYZ, CD1C, ITGAX	SPI1 IFI30 HLA-DRA HLA-DRB1 HLA-DQB1 CST3 HLA-DQA1 LYZ SAMHD1 PLAUR NAMPT CD83 TNFAIP2 GRN CPVL MNDA HLA-DMB HLA-DMA EMILIN2 LYN PTPRE RAB31 JAML HCK LST1 ITGAX CTSZ RNF130 H2AFY CEBPD PHACTR1 CSF3R ANXA5 CFP PAK1 NCF2 AIF1 FGL2 CCDC88A GSN FCER1A LGALS2 CLEC10A ZNF385A FCGRT ALDH2 FCER1G CTSH NEAT1 IGSF6	IFI30 GCA RAB11FIP1 ACTR3 RAB32 VASP ARF5 GLIPR1 VSIR MFSD1 BID PGLS UNC93B1 RNASEK IFNGR1 PARVG ATG3 DENND5A SPINT2 STK17B PPT1 RAB7A CYBB MAN2B1 PICALM CLEC4A CEBPB ARPC1B LILRB3 CRTAP GPR183 CASP1 DOCK8 ZYX PYCARD VCAN GRB2 BASP1 SPI1 IFITM3 EIF4A1 THEMIS2 TIMP1 TGFBI ZEB2 TKT GSTP1 PLBD1 NPC2
Monocytes	CST3, LYZ, CD14 and/or CD16	IFI30 CTSS AIF1 FCN1 CST3 TYROBP S100A11 LYZ S100A9 SPI1 LST1 SERPINA1 FCER1G S100A8 CD68 TKT BRI3 TSPO CFD CYBB MNDA MAFB NPC2 TYMP LGALS3 GRN NEAT1 NCF2 CSTA HLA-DRA CEBPD PYCARD FGL2 CD14 RNF130 IFITM3 CFP CTSZ FPR1 PILRA PLAUR CLEC7A ANXA5 TALDO1 IGSF6 HCK MS4A6A VCAN HLA-DRB1 NCF1	FTL PTRHD1 PFDN2 RPN1 PARVB ATP6V1A TAX1BP1 PPP1R9B DUSP23 RCOR1 STAC3 HHEX DNAJA1 PREX1 HLA-C RAB3D ORAI3 ADI1 SEC13 CBX3 TMA7 MDH2 EIF1B BTF3L4 DNAJB12 HNRNPU AGPAT3 F13A1 CYB5R3 CD53 IL6R TMEM59 CREB5 AFF4 SIGLEC9 QSOX1 IPMK KIF13A SPAG9 RAB34 DOCK5 DSE TMEM147 GUSB HNRNPH2 SDHD PNP ARRDC1 PLEKHB2 SLC25A24 UBE2I DYSF CD1D GMIP LFNG MGST2
Megakaryocyte	CST3, PPBP, PF4	TUBB1 NRGN CAVIN2 PPBP PF4 GNG11 GP9 PRKAR2B TUBA4A SPARC RGS18 RGS10 HIST1H2AC MPIG6B LIMS1 TPM4 CTSA MPP1 F13A1 CMTM5 GRAP2 TRIM58 GP1BB ODC1 MAX YWHAH MTURN KIF2A TMEM40 CALM3 CLU NAP1L1 TLN1 FERMT3 PTGS1 ITGA2B VCL TSC22D1 ILK ITGB3 MARCH2 ESAM ACTN1 GSTO1 C2orf88 TSPAN33 PTPN18 GPX4 TREML1 PDLIM1	TUBB1 ETFA CDKN1A CORO1C WDR1 SH3BGRL2 GP6 R3HDM4 NORAD FAXDC2 CMIP DAPP1 PF4 LGALSL SNAP23 PRDX6 RNF11 RUFY1 CTTN LYL1 CD9 HIST1H2BJ FTH1 STON2 CLEC1B STOM SNCA SNN CTDSPL ARHGAP6 CCND3 PPBP RAB11A MFSD1 CLDN5 EIF2AK1 TMEM140 CDKN2D TALDO1 ALOX12 TIMP1 NFE2 TPM1 LAMTOR1 ZYX ANO6 MTPN ENDOD1 STXBP2 NT5M LGALS12 ZNF185 PDE5A ITGB5

## Sheet: S2 (Sheet 2)
Table S2 (Sheet 2). Marker genes and signature genes for B cell subtypes, related to Figure 1, Fig 2, Fig S1 and Fig S2.
Name of B cell subtypes	Canonical genes	Signature genes
B_Naive	TCL1A, IGHD	TCL1A FCER2 IGHM IGHD BACH2 PLPP5 IL4R CD79A YBX3 FCRL1 CD37 CD79B HVCN1 AFF3 CD74 LINC00926 NIBAN3 NCF1 CD83 MEF2C CD22 CAMK2D HLA-DRB1 COL19A1 APLP2 CD72 HLA-DRA CALHM6 MS4A1 FOXO1 PLEKHA2 HLA-DQB1 NCK2 ZCCHC7 HLA-DQA1 VPREB3 TAPT1 HLA-DOB ZNF318 SNX2 TSPAN13 BIRC3 CCR7 ADK RUBCNL PAX5 HLA-DMA SNX29 BCL7A EAF2
B_iMemroy	IGHD, CD27	NRGN PPBP TUBB1 GNG11 CLU CAVIN2 SPARC PRKAR2B F13A1 PF4 MYL9 MARCKS MPIG6B GP1BB AIM2 SCIMP IGHG2 ITGA2B CTSA TREML1 MAP3K7CL GRAP2 CD82 GP9 TIMP1 IER5 RGS18 MTURN LINC01857 ITGB3 VCL LIMS1 CTSH IFI30 GNLY CD27 YWHAH FOSB PTGS1 GPR183 ODC1 CDKN1A TPM4 BCL2A1 CMTM5 PGRMC1 SELENOM NLRC5 ARHGAP24 CDC42EP3
B_Memory	CD27	TNFRSF13B IGHA1 MARCKS IGHG2 CD82 LINC01781 POU2AF1 CD27 CPNE5 BLK VOPP1 AIM2 HIPK2 ACP5 IGHG1 SCIMP SMARCB1 IFI30 CLECL1 COCH IER5 BANK1 UBE2N BASP1 JCHAIN CAPG UBE2J1 ARHGAP25 GPR183 SPIB CCDC50 NEK6 CTSH IGHA2 ZFAND6 TOR3A HSH2D MKNK2 PTPN1 TMEM154 CRIP2 PVT1 ATP2B1 CD24 SP140 ANKRD13A ANXA4 RILPL2 NLRC5 ZBTB38
B_Plasma	CD38, IGHM	CST3 PPP1R14B ITM2C RNF130 FCER1G IL3RA APP STMN1 LILRA4 CTSB PLD4 IRF7 SERPINF1 NUCB2 UGCG PTPRE CD68 GSN TGFBI CLEC4C RUNX2 CCDC88A LILRB4 GRN SELENOS IQGAP2 CCDC50 TCF4 SLC15A4 HIGD1A GAS6 JAML CLIC3 MAPKAPK2 SOX4 GNA15 RRBP1 OSTC ERN1 TM9SF2 EIF4A3 SCT TNFRSF21 CAT SULF2 TPM2 MAP1A FCGRT IRF8 COMT
B_Plasmablast	MKI67	TXNDC5 MZB1 JCHAIN SEC11C TNFRSF17 FKBP11 PDIA4 UBE2J1 AQP3 PRDM1 SSR3 SDF2L1 DERL3 MYDGF ITM2C TXNDC11 CD27 SELENOS IGHA1 MANF LMAN1 SEC61A1 CD59 MAN1A1 CLPTM1L OSTC ZBP1 FKBP2 PRDX4 KDELR2 CD38 SLAMF7 ELL2 B4GALT3 ERLEC1 CRELD2 WARS ERN1 CYTOR TRIB1 DNAJB11 RRBP1 GMPPB CCDC167 FNDC3B SEMA4A SRPRB HDLBP CHPF ARF4

## Sheet: S2 (Sheet 3)
Table S2 (Sheet 3). Marker genes and signature genes for CD4+T cell subtypes, related to Figure 1, Fig 2, Fig S1 and Fig S2.
Name of CD4+T cell subtypes	Canonical genes	Signature genes
CD4_Naive	CCR7, SELL	LEF1 CCR7 MAL EEF1A1 PRKCQ-AS1 IL6ST EEF1B2 ACTN1 TRABD2A TPT1 TSHZ2 ABLIM1 AIF1 PCED1B CAMK4 OXNAD1 MYC RCAN3 BACH2 C1orf162 MAML2 SARAF SATB1 PDE3B CHRM3-AS2 SOCS3 LDLRAP1 SNHG7 NELL2 NUCB2 CD27 TXK TMIGD2 AK5 EPHX2 EEF1G CITED4 ADTRP BEX3 GIMAP1 HIST1H1D RETREG1 SH3YL1 LINC01550 LINC00402 APBA2 SESN3 AC243960.1 ARMH1 TCEA3
CD4_Memory	GPR183, S100A4	NRGN PPBP SPARC CAVIN2 TUBB1 CLU PRKAR2B MYL9 GNG11 PF4 F13A1 GP1BB MPIG6B HIST1H2AC ITGA2B TREML1 CTSA NCOA4 MTURN GP9 PGRMC1 MAP3K7CL RGS18 VCL PTGS1 ACTN1 CST3 ITGB3 AP001189.1 PF4V1 MARCH2 GRAP2 TPM4 BEX3 MMD TIMP1 CMTM5 RNF11 SNN AP003068.2 HIST1H3H LIMS1 LEF1 MPP1 THBS1 TSC22D1 AP000547.3 SNCA PDLIM1 CCR7
CD4_eMemory	GPR183, S100A4, GZMK	LMNA FOSB RGCC TIMP1 TRADD PTGER2 ARL4A GATA3 ERN1 CSRNP1 SAMSN1 IER5 CD82 RGS1 CDKN1A AQP3 PRDM1 TOB1 KLRB1 CCR6 PDE4D CAPG AC020916.1 LGALS3 TENT5C CRIP2 STOM TTC39C WDR86-AS1 TNFRSF4 C16orf54 HOPX NIBAN1 PRNP ATP2B1 SH3BP5 PAG1 NSG1 MDFIC FKBP11 LYAR TUBB4B ATP2B1-AS1 CXCR3 TMX4 PDE4B ADAM8 CA5B AUTS2 AHR
CD4_Th1	TBX21 IFNG	GZMK IER5 PMAIP1 LYAR FOSB KLRG1 KLRB1 MAP3K8 TENT5C ERN1 STOM HOPX MATK SAMD3 IL32 INTS6 UBE2S CEBPD PHACTR2 FKBP11 DUSP5 TGFBR3 ARAP2 CMC1 RUNX3 TBX21 CD69 HLA-DQB1 AC253572.2 SERTAD1 MYBL1 GPR65 IFNG RHOC LINC01871 CYTOR CSRNP1 SH2D2A SMAD7 PDE4D NFATC2 CCL4 VPS37B RGS1 FOSL2 GYG1 ZC3H12A PIM3 PYHIN1
CD4_Th2	GATA3, MAF	AQP3 CRIP2 GPR183 TRADD CCR6 LIMS1 TTC39C LTB CD82 MAL TIMP1 KLRB1 RGCC CORO1B TNFRSF4 PTGER2 GATA3 MAP3K1 MAF YWHAH PLSCR3 CCR4 CCND2 ARID5B RILPL2 LMNA INPP4B ARL4A CLDND1 SH3BP5 CAPG FXYD7 CITED2 SAMSN1 NPDC1 MDFIC OGDH TSPAN18 TIGIT USP10 IL6R ELOVL5 S1PR1 BIRC3 VOPP1 PASK CTSA RGS1 CTSB SEC11C
CD4_Treg	FOXP3, IL2RA	CTLA4 FOXP3 TIGIT RGS1 DUSP4 CYTOR IL32 IKZF2 ARID5B CD27 STAM CLDND1 SHMT2 RTKN2 MIR4435-2HG IL2RA PMAIP1 SLFN5 TTN TENT5C HLA-DQB1 PRDM1 LGALS3 CCM2 CHST11 NIBAN1 FAS TPM4 PYHIN1 PELI1 OGDH JPT1 EPSTI1 SIT1 LIMS1 TOX HMGB2 ELOVL5 CMTM7 IL2RB GLRX CD28 MXD4 HLA-DMA TRAC IFI16 CORO1B CASK CDC25B LGALS9

## Sheet: S2 (Sheet 4)
Table S2 (Sheet 4). Marker genes and signature genes for CD8+T cell subtypes, related to Figure 1, Fig 2, Fig S1 and Fig S2.
Name of CD8+T cell subtypes	Canonical genes	Signature genes
CD8_Naive	CCR7, SELL	LEF1 CCR7 NELL2 EEF1A1 RCAN3 MAL LINC02446 PRKCQ-AS1 ACTN1 CD8B AIF1 CAMK4 OXNAD1 TRABD2A EEF1B2 PDE3B CD27 ABLIM1 LDLRAP1 NUCB2 BACH2 MYC SATB1 PCED1B MAML2 SH3YL1 ARMH1 TPT1 DGKA BCL2 SPINT2 NPM1 EEF1G SARAF SERINC5 TESPA1 TXK IL6ST SNHG7 NT5E RETREG1 LRRN3 LSR AQP3 IMPDH2 TMIGD2 RACK1 A1BG CITED4 CARS
CD8_Memory	GPR183, S100A4	GZMK FOSB RGCC NELL2 GPR183 RCAN3 CD27 CAMK4 CSRNP1 HOOK2 LEF1 SOCS3 CD28 TSPYL2 CLDND1 YBX3 EEF1A1 AQP3 ARL4A TSPYL1 ZNF331 RGS1 LMNA NCK2 CCR7 PAG1 TTC39C DGKA GATA3 LSR CD82 FAM102A FXYD2 PDE4B TRADD TNFSF8 INPP4B CD8B LDLRAP1 BCL2 MAL CASK LINC02273 AC020916.1 LYAR SELENOM TMEM238 IFNG-AS1 CXCR3 AREG
CD8_eMemory	GPR183, S100A4, GZMB, GZMH	NRGN PPBP TUBB1 CAVIN2 PRKAR2B SPARC CLU GNG11 PF4 MYL9 F13A1 MPIG6B GP1BB HIST1H2AC ITGA2B GP9 TREML1 CTSA NCOA4 MTURN LIMS1 RGS18 TIMP1 TPM4 PTGS1 VCL ITGB3 PGRMC1 MARCH2 CST3 CMTM5 MAP3K7CL AP001189.1 FCER1G MMD GRAP2 MPP1 YWHAH ACTN1 TRIM58 AP003068.2 PF4V1 BEX3 TSC22D1 THBS1 RNF11 PDLIM1 HIST1H3H ILK SNN
CD8_Pro	MIK67	STMN1 MKI67 HMGB2 PCLAF TYMS DUT MCM7 MCM5 NASP RRM2 CARHSP1 PCNA TK1 RPA3 CDT1 PRDX3 GAPDH MCM3 DHFR FABP5 CENPM PSMA4 LMNB1 NUDT1 ANP32E RANBP1 PSMB2 TFDP1 JPT1 SMC4 LSM4 PFN1 DNMT1 TMPO CENPF PTTG1 MCM4 HNRNPAB HIST1H1C TXNDC17 SMC3 CCDC167 YWHAE MCM2 TPM4 PHF19 SLBP CFL1 PPIA DDX39A
CD8_Effector_GNLY	GNLY (+) GZMK (-)	GNLY ADGRG1 PRSS23 CX3CR1 SPON2 B2M ZNF683 S1PR5 TBX21 LAIR2 FCRL6 TGFBR3 IL32 CCL4 HOPX ASCL2 PYHIN1 APOBEC3G C1orf21 SH3BGRL3 CD52 ADRB2 TTC38 CD4 CD5 PRDM1 CHST12 CYTOR PLEKHF1 FCGR3A THEMIS MAF SSBP3 ABI3 KLRG1 CDC42EP3 VCL PXN PROK2 GLIPR2 NFATC2 MIR4435-2HG CCDC107 ATP2B4 MXRA7 ADAM8 MYBL1 CISD3 SAMD3 CD320
CD8_Effector_GNLY_GZMK	GNLY (+) GZMK (+)	FCGR3A FCRL6 CMC1 KLRC2 S1PR5 ADGRG1 KLRC3 AOAH CD8A MATK KLRC4 GNLY TRDV1 CD160 TIGIT HOPX CCL4 IKZF2 TTC38 RASSF1 TBX21 LAG3 FGR RHOC TPST2 CLIC3 PTMS CCL5 PYHIN1 TRGV8 C1orf21 TRG-AS1 NKG7 KLRG1 SH2D2A KLRF1 IL32 CEP78 NCR3 TRDC GZMK ABI3 IL2RB CD8B XCL2 SYNGR1 LINC02446 TGFBR3 ZBTB38 CD244 SAMD3
CD8_Effector_GZMK	GNLY (-) GZMK (+)	GZMK CMC1 CD8A CD8B HLA-DQA1 FOSB RGS1 HLA-DQB1 TENT5C PMAIP1 CD160 CD27 UBE2S LYAR MAP3K8 HLA-DMA TSPYL2 SH2D1A YBX3 ZNF331 LYST NIN HOOK2 GABARAPL1 PHACTR2 ENC1 SERTAD1 PDE4B PECAM1 SKIL CBLB AC020916.1 IER5 KLRG1 PIM3 RNF125 AOAH ATG2A RNF19A PDE4D TC2N CLDND1 B3GNT2 LAG3 RALGAPA1 CCL4 AC026979.2 EOMES CREM FAM177A1

## Sheet: S2 (Sheet 5)
Table S2 (Sheet 5). Marker genes and signature genes for NK cell subtypes, related to Figure 1, Fig 2, Fig S1 and Fig S2.
Name of NK cell subtypes	Canonical genes	Signature genes
NK_Naive	SELL, LEF1	LEF1 CCR7 GZMK XCL2 XCL1 MAP3K8 IL2RB CMC1 FOSB MAFF KLRC1 AREG FCER1G IER5 IFITM3 CSRNP1 PMAIP1 RGS1 TENT5C KLRB1 IL18RAP CEBPD ABLIM1 CLDND1 ZFP36 SKIL CXXC5 TRDC MATK GSN CD160 IL12RB2 PIM3 ZBTB16 PRR7 ZNF331 FOSL2 TC2N IFRD1 ICAM1 FAM177A1 PDE4B IER3 HOOK2 HSH2D CAPG SATB1 PPP1R15B
NK_CD56(bri)	CD56(bri), CD160(dim)	KLRC2 B2M LAG3 PTMS KLRC3 CST7 FCGR3A KLRC4 SYNGR1 ADGRG1 TRG-AS1 FCRL6 ZBTB38 PRSS23 KIR2DL3 KIR3DL2 MXRA7 ASCL2 LINC02446 ZNF683 RAP2A LGALS3 F2R NKG7 LILRB1 COL6A2 KIR3DL1 CD320 PTGDS PRSS57 HLA-A CYBA CX3CR1 ABI3 OASL MGST3 RGS9 RAB11FIP5 GNPTAB SLC1A7 SLC2A4RG TTC16 FGL2 LINC01871 TMEM273 GRAP2 SYT11 CASP1 LINC00944 PLAAT3
NK_CD56(dim)	CD56(dim), CD160(bri)	FCER1G SPON2 CCL4 CLIC3 SH2D1B KLRB1 IGFBP7 CCL3 MYOM2 S1PR5 NKG7 PRF1 CHST2 AKR1C3 CD38 PMAIP1 MAP3K8 CXXC5 CEBPD CX3CR1 IER5 KLRC1 FCGR3A IL2RB ZBTB16 C1orf162 PRSS23 TMIGD2 LINC00299 TTC38 METRNL RHOC TLE1 RIN3 GSN HAVCR2 LAIR2 IGF2R PTPN12 IL18RAP AOAH TXK TBX21 IFITM3 CD160 NFATC2 KLRF1 HSH2D NFKBIB HIPK2
NK_Memory	CD27	LEF1 CCR7 MAL CAMK4 RCAN3 CD27 AQP3 SOCS3 PRKCQ-AS1 NCK2 DGKA CD5 IL6ST MYC TRABD2A TESPA1 SNHG7 TRAT1 GPR183 LDLRAP1 PDE3B THEMIS LY9 MAML2 OXNAD1 CD4 BEX3 ABLIM1 AC025164.1 SATB1 PCED1B INPP4B LINC02273 SERINC5 TNFSF8 SUSD3 CD28 EPHX2 ACTN1 TMEM238 ARMH1 CMTM7 BACH2 LINC01550 PAG1 APEX1 NELL2 TC2N AIF1 CNST

## Sheet: S2 (Sheet 6)
Table S2 (Sheet 6). Marker genes and signature genes for monocytes cell subtypes, related to Figure 1, Fig 2, Fig S1 and Fig S2.
Name of NK cell subtypes	Canonical genes	Signature genes
Mono_CD14	CD14	LYZ LGALS2 CD14 VCAN SGK1 MS4A6A IER3 CSF3R GRN AHR AC020656.1 S100A9 TNFAIP2 IL1B CRTAP CPVL PPIF CD36 CDKN1A VIM ALDH2 KLF10 MNDA HLA-DMA NLRP3 CLEC4E NCF1 APLP2 DUSP6 CAPG HLA-DMB CCR1 CCL3L1 FCN1 CCL3 CTSS TREM1 TRIB1 PTPRE SOCS3 CSTA S100A12 MAFB LY86 ZFP36 YBX3 FPR1 IRF2BP2 NAIP FCGR2A
Mono_C1QA	C1QA/B/C	CD74 HLA-DRA HLA-DQA1 HLA-DRB1 HLA-DMA HLA-DQB1 CST3 HLA-DPA1 HLA-DPB1 TMSB10 HLA-DMB IFI30 CLEC10A PID1 LIPA PEA15 LGALS2 CALHM6 CPVL KLF10 ABI3 CDKN1A CCL3L1 PHPT1 FUOM RHOC C1orf162 NENF ATF5 NPC2 PLEKHO1 GSN SECTM1 CAMK1 NME1 PPP1R14B GPR183 CSF1R NHP2 LGALS3 CTSB DNPH1 LILRB4 HLA-DQA2 VDAC1 HMGA1 SORBS3 LSM4 MARCKSL1 YBX3
Mono_CD14_CD16	CD14 CD16	NRGN PPBP TUBB1 PRKAR2B CAVIN2 GNG11 PF4 CLU SPARC MYL9 MPIG6B F13A1 GP1BB GP9 HIST1H2AC TREML1 ITGA2B VCL ITGB3 MTURN PTGS1 GRAP2 CTSA CMTM5 TPM4 RGS18 PGRMC1 MARCH2 TRIM58 NCOA4 BEX3 LIMS1 PF4V1 ACTN1 AP003068.2 THBS1 MMD MAP3K7CL OAZ1 AP001189.1 ODC1 TSPAN33 MPP1 PDLIM1 C2orf88 SH3BGRL3 TSC22D1 TMEM40 RNF11 YWHAH
Mono_MDSCs	S100A8/A9/A12	S100A8 S100A12 S100A9 S100A6 GAPDH VCAN PLBD1 RBP7 TSPO MNDA LYZ CDA PGD CSTA CEBPD S100A4 CD14 VIM RGS2 PADI4 GCA NCF1 CXCL8 CAPG CSF3R RETN BLVRB QPCT MCEMP1 AGTRAP SERF2 CYP1B1 FPR1 HMGB2 MGST1 MEGF9 TKT ATP5F1E VNN2 AC020656.1 TALDO1 MARC1 CD36 CKAP4 BST1 PROK2 HP GLIPR2 MS4A6A H3F3A
Mono_CD16	CD16	FCGR3A LST1 CDKN1C RHOC MS4A7 COTL1 AIF1 SMIM25 CSF1R MTSS1 ABI3 HES4 SIGLEC10 TCF7L2 LILRB2 LRRC25 IFITM3 SERPINA1 FAM110A LYN PECAM1 FCER1G RRAS HMOX1 CUX1 PSAP FTL UNC119 WARS ZNF703 CTSL NR4A1 CX3CR1 LILRB1 SNX18 MAPKAPK3 SAT1 HCK CD79B ACTB SLC2A6 LFNG CALHM6 CXCL16 PIK3AP1 PILRA BID CD300A PAG1 LILRA5

## Sheet: S3 (Sheet 1)
Table S3 (Sheet 1). Signature genes usded to define functional status in immune cells
Th1 signatures	Naïve scores	Inflammatory scores (for CD4)	Exhaustion scores	Cytotoxic scores	Regulatory effector score	IFN-γ response score
IFNG, TBX21, GNLY, LTA, CD38, BHLHE40, IL18RAP	CCR7, TCF7, LEF1, SELL	IRF1,CD8A,CCL2,CCL3,CCL4,CXCL9,CXCL10,ICOS,GZMK,HLA-DMA,HLA-DMB,HLA-DOA,HLA-DOB	HAVCR2,CXCL13,CCL3,SIRPG,IFNG,TIGIT,GZMB,PDCD1,PARK7,TNFRSF9,ACP5,CTLA4,RBPJ,MIR155,CXCR6,CD27,FKBP1A,BST2,TPI1,MIR155HG,PTTG1,CD63,SAMSN1,RGS1,CD27-AS1,ITGAE,MIR4632,HLA-DRA,IGFLR1,KRT86,ENTPD1,DUSP4,SIT1,TOX,PHLDA1,CCND2,GPR25,LAYN,PRDX5,SARDH,FASLG,MIR3917,ANXA5,CTSD,PDIA6,RANBP1,FKBP1A-SDCBP2,COTL1,TNFRSF1B,IDH2,CD38,CD82,LAG3,MIR497HG,APOBEC3C,ITM2A,COX5A,IFI35,NDFIP2,TNFRSF18,KRT81,DNPH1,RG…	PRF1, IFNG, GNLY, NKG7, GZMA, GZMB, GZMH, GZMK, GZMM, KLRK1, KLRB1, KLRD1, FCGR3A, FGFBP2, ZEB2, CTSW, CST7	TNFRSF9,FOXP3,CTLA4,CCR8, ADORA2A, REL, TGFB1,HELIOS	SOCS3,SOCS1,IFNG,STAT1,SLC7A5,DDIT3,ZC3H12A,CD74,CCL5,GAPDH,IRF1, CCL5, B2M, GAPDH

## Sheet: S3 (Sheet 2)
Table S3 (Sheet 2). Inflammatory genes and cytokine score, related to Figure 3,Figures S4
Inflammatory genes	Cytokine scores
ABCA1	IL2
ABI1	IL7
ACVR1B	CSF3
ACVR2A	CXCL10
ADGRE1	CCL2
ADM	CCL3
ADORA2B	TNF
ADRM1	IL6
AHR	CCL7
APLNR	IL1RN
AQP9	CSF1
ATP2A2	IFNG
ATP2B1	IL2RA
ATP2C1	IL10
AXL	IL18
BDKRB1	HGF
BEST1	CXCL9
BST2	CCL27
BTG2	TGFB1
C3AR1	IL1B
C5AR1	LTA
CALCRL	CSF2
CCL17	LTB
CCL2	TNFSF13
CCL20	IL4
CCL22	CCL12
CCL24	CXCL8
CCL5	CXCL11
CCL7	CCL4
CCR7	CXCL1
CCRL2	CXCL2
CD14	CXCL3
CD40	CCL3L1
CD48	CCL8
CD55	CXCL16
CD69	IFNA1
CD70	CCL5
CD82	CCL11
CDKN1A	IFNA2
CHST2	CCL20
CLEC5A	CCL4L2
CMKLR1	OSM
CSF1	TNFSF14
CSF3	SA100A12
CSF3R	FGF19
CX3CL1	CXCL5
CXCL10	CCL19
CXCL11	IL18R1
CXCL6	TGFA
CXCL8	IFNB1
CXCL9	IL8
CXCR6	IL17C
CYBB	TNFSF10
DCBLD2	FGF7
EBI3	XCL1
EDN1	FGF13
EIF2AK2	LIF
EMP3	TGFB3
EREG	INHBE
F3	CERS1
FFAR2	TXLNA
FPR1	IFNW1
FZD5	IL22
GABBR1	XCL2
GCH1	CCL25
GNA15	CCL16
GNAI3	CD40LG
GP1BA	IL20
GPC3	FASLG
GPR132	TPO
GPR183	SCYL3
HAS2	PF4V1
HBEGF	TNFSF8
HIF1A	GDF15
HPN	IL1A
HRH1	VEGFA
ICAM1	GDF7
ICAM4	BMP6
ICOSLG	PDGFA
IFITM1	IL21
IFNAR1	ABCD-1
IFNGR2	ABCD-2
IL10	PDGFB
IL10RA	TNFSF4
IL12B	FAM19A1
IL15	HBEGF
IL15RA	PDGFD
IL18	IL12RB2
IL18R1	GH1
IL18RAP	VEGFB
IL1A	MIP3B
IL1B	IL27
IL1R1	PF4
IL2RB	BMP8B
IL4R	TNFSF12
IL6	IL15
IL7R	SCYL2
INHBA	SCYL1
IRAK2	TSLP
IRF1	GDF11
IRF7	SDF1B
ITGA5	INHBA
ITGB3	PPBP
ITGB8	FGF11
KCNA3	IFNG-AS1
KCNJ2	FGF22
KCNMB2	VEGFC
KIF1B	CCL18
KLF6	TNFSF11
LAMP3	IL12A
LCK	EBI3
LCP2	AMH
LDLR	IL26
LIF	IL32
LPAR1	PDGFC
LTA	FGF23
LY6E	IGF1
LYN	IL1F11
MARCO	CCL28
MEFV	CLCF1
MEP1A	TNFSF9
MET	BMP3
MMP14	IL24
MSR1	GDF10
MXD1	CXCL6
MYC	GDF9
NAMPT	IL23A
NDP	IL16
NFKB1	CD70
NFKBIA	IL5
NLRP3	FGF9
NMI	IFNL1
NMUR1	TSC1
NOD2	FGF2
NPFFR2	IL23R
OLR1	IL1G
OPRK1	SPP1
OSM	IL12RB1
OSMR	BMP4
P2RX4	IL13
P2RX7	TPAR1
P2RY2	TGFB2
PCDH7	FAM19A2
PDE4B	AGIF3
PDPN	EDA
PIK3R5	MIF
PLAUR	TNFSF13B
PROK2	BMP7
PSEN1	FGF18
PTAFR	CCL23
PTGER2	CCL23
PTGER4
PTGIR
PTPRE
PVR
RAF1
RASGRP1
RELA
RGS1
RGS16
RHOG
RIPK2
RNF144B
ROS1
RTP4
SCARF1
SCN1B
SELE
SELENOS
SELL
SEMA4D
SERPINE1
SGMS2
SLAMF1
SLC11A2
SLC1A2
SLC28A2
SLC31A1
SLC31A2
SLC4A4
SLC7A1
SLC7A2
SPHK1
SRI
STAB1
TACR1
TACR3
TAPBP
TIMP1
TLR1
TLR2
TLR3
TNFAIP6
TNFSF14
TNFRSF1B
TNFRSF9
TNFSF10
TNFSF15
TNFSF9
TPBG
VIP

## Sheet: S4 (Sheet 1)
Table S4. The DEGs list of CD4+T cells related to Fig 4 (Sheet 1. Upregulated genes in Brucellosis patients with acute symptoms)
names	scores	logfoldchanges	pvals	pvals_adj	pct_nz_group	log(pvalue)	Signature	size
JUND	103.997	8.78256	0	0	0.982663	inf	Upregulation	0.878256
DUSP2	43.3961	3.90732	0	0	0.453828	inf	Upregulation	0.390732
DNAJB1	49.197	1.8275	0	0	0.81449	inf	Upregulation	0.18275
TSC22D3	48.6432	3.11145	0	0	0.906241	inf	Upregulation	0.311145
PTGER4	47.4718	1.91794	0	0	0.471439	inf	Upregulation	0.191794
UBALD2	46.2342	1.44324	0	0	0.733096	inf	Upregulation	0.144324
NFKBIA	45.9855	3.1487	0	0	0.689479	inf	Upregulation	0.31487
SAT1	45.8229	2.20866	0	0	0.593895	inf	Upregulation	0.220866
CCNL1	45.569	1.47399	0	0	0.614563	inf	Upregulation	0.147399
CD74	45.2928	3.57785	0	0	0.798431	inf	Upregulation	0.357785
CYCS	44.7839	1.62816	0	0	0.48978	inf	Upregulation	0.162816
HSP90AA1	43.7431	1.46139	0	0	0.822657	inf	Upregulation	0.146139
RGS1	42.5153	2.94536	0	0	0.347249	inf	Upregulation	0.294536
SRSF7	49.8673	1.70855	0	0	0.713569	inf	Upregulation	0.170855
FOS	95.6491	15.5239	0	0	0.829683	inf	Upregulation	1.55239
PSME1	39.4118	1.31284	0	0	0.87216	inf	Upregulation	0.131284
PNRC1	38.9894	1.69959	0	0	0.981111	inf	Upregulation	0.169959
ARL4C	38.9648	1.73289	0	0	0.773748	inf	Upregulation	0.173289
LDHA	38.7928	1.18888	0	0	0.631992	inf	Upregulation	0.118888
FOSB	38.7421	2.41893	0	0	0.325668	inf	Upregulation	0.241893
TMSB4X	38.7159	7.73076	0	0	0.999772	inf	Upregulation	0.773076
B2M	38.3582	11.5719	0	0	1	inf	Upregulation	1.15719
PSME2	38.3576	1.24582	0	0	0.663655	inf	Upregulation	0.124582
NR4A2	37.9537	1.96511	0	0	0.360571	inf	Upregulation	0.196511
NFKBIZ	49.3893	1.86086	0	0	0.557031	inf	Upregulation	0.186086
IL32	39.5294	3.83558	0	0	0.966877	inf	Upregulation	0.383558
IFITM1	51.293	4.88517	0	0	0.984168	inf	Upregulation	0.488517
CXCR4	64.35	3.79115	0	0	0.87654	inf	Upregulation	0.379115
CD69	92.5773	7.3782	0	0	0.932658	inf	Upregulation	0.73782
PPP1R15A	86.727	3.79145	0	0	0.702482	inf	Upregulation	0.379144
JUNB	84.6554	15.1052	0	0	0.983119	inf	Upregulation	1.51052
DUSP1	83.8351	9.44648	0	0	0.874806	inf	Upregulation	0.944648
JUN	83.1804	12.5989	0	0	0.871293	inf	Upregulation	1.25989
ZFP36	79.0019	6.92452	0	0	0.820604	inf	Upregulation	0.692452
EIF1	74.0807	4.71001	0	0	0.997901	inf	Upregulation	0.471001
SOCS3	70.4177	3.4435	0	0	0.565517	inf	Upregulation	0.34435
TNFAIP3	68.7158	5.07681	0	0	0.75965	inf	Upregulation	0.507681
STAT1	51.46	2.25856	0	0	0.564148	inf	Upregulation	0.225856
KLF6	68.671	3.41355	0	0	0.765079	inf	Upregulation	0.341355
SLC2A3	59.1226	2.14594	0	0	0.688247	inf	Upregulation	0.214594
HLA-E	59.1181	3.05821	0	0	0.992746	inf	Upregulation	0.305821
H3F3B	58.5352	3.2347	0	0	0.972397	inf	Upregulation	0.32347
IRF1	57.8622	2.44302	0	0	0.650881	inf	Upregulation	0.244302
BTG2	57.1771	2.34867	0	0	0.700566	inf	Upregulation	0.234867
SRGN	55.6082	2.0223	0	0	0.725249	inf	Upregulation	0.20223
FTH1	55.2819	4.76466	0	0	0.995848	inf	Upregulation	0.476466
BTG1	54.8993	4.01769	0	0	0.992928	inf	Upregulation	0.401769
UBC	53.4172	2.68931	0	0	0.979697	inf	Upregulation	0.268931
YPEL5	52.7734	1.952	0	0	0.551145	inf	Upregulation	0.1952
STK17B	37.6225	1.10032	0	6.49744e-307	0.719774	306.187	Upregulation	0.110032
LY6E	37.5911	1.77559	0	2.07101e-306	0.711744	305.684	Upregulation	0.177559
HSPA5	37.3921	1.38785	5.24995e-306	3.55839e-303	0.571174	302.449	Upregulation	0.138785
TAPBP	37.3527	1.13001	2.2932e-305	1.52606e-302	0.592253	301.816	Upregulation	0.113001
CYTIP	36.9648	1.05708	4.20806e-299	2.75034e-296	0.745095	295.561	Upregulation	0.105708
MCL1	36.8359	1.27118	4.92e-297	3.15924e-294	0.604435	293.5	Upregulation	0.127118
PSMB9	36.5879	1.18461	4.45051e-293	2.8085e-290	0.673191	289.552	Upregulation	0.118461
YWHAZ	36.5272	1.11272	4.10746e-292	2.54809e-289	0.872069	288.594	Upregulation	0.111272
STAT3	36.2501	1.2078	9.88438e-288	6.02963e-285	0.513049	284.22	Upregulation	0.12078
TENT5C	36.1782	2.10435	1.33871e-286	8.0325e-284	0.302902	283.095	Upregulation	0.210435
GBP5	36.0912	1.77589	3.11733e-285	1.84028e-282	0.420157	281.735	Upregulation	0.177589
ACTB	35.5349	6.79121	1.42361e-276	8.27071e-274	0.999179	273.082	Upregulation	0.679121
HLA-A	35.4595	4.26121	2.07233e-275	1.18515e-272	0.997628	271.926	Upregulation	0.426121
GAPDH	35.4476	1.84402	3.15635e-275	1.77731e-272	0.942467	271.75	Upregulation	0.184402
TUBA1A	35.1153	1.39678	3.93919e-270	2.18452e-267	0.564148	266.661	Upregulation	0.139678
IDS	35.0366	1.29497	6.23759e-269	3.40749e-266	0.487362	265.468	Upregulation	0.129497
LINC01578	34.8568	1.00022	3.35899e-266	1.80798e-263	0.832101	262.743	Upregulation	0.100022
CLEC2B	34.7582	1.23389	1.0429e-264	5.53205e-262	0.483165	261.257	Upregulation	0.123389
CCNH	34.521	1.26942	3.88297e-261	2.0303e-258	0.523497	257.692	Upregulation	0.126942
PTMA	34.2732	2.39622	1.96799e-257	1.01451e-254	0.998312	253.994	Upregulation	0.239622
MT2A	34.243	1.91665	5.54658e-257	2.81959e-254	0.448764	253.55	Upregulation	0.191665
SH3BGRL3	34.1155	1.90831	4.34852e-255	2.18028e-252	0.945889	251.661	Upregulation	0.190831
PIM2	33.7757	1.12116	4.49034e-250	2.22096e-247	0.59677	246.653	Upregulation	0.112116
CSRNP1	33.7533	1.91316	9.56791e-250	4.66927e-247	0.301944	246.331	Upregulation	0.191316
MAPK1IP1L	33.3588	1.09841	5.42392e-244	2.61212e-241	0.479606	240.583	Upregulation	0.109841
HLA-B	32.6503	4.21183	7.92356e-234	3.76637e-231	0.998403	230.424	Upregulation	0.421183
SBDS	32.6369	1.08364	1.22931e-233	5.76847e-231	0.470298	230.239	Upregulation	0.108364
RAC2	32.6113	1.09877	2.8369e-233	1.31435e-230	0.90396	229.881	Upregulation	0.109877
SRSF2	32.2892	1.07302	9.9134e-229	4.53551e-226	0.494662	225.343	Upregulation	0.107302
PIK3R1	32.0114	1.1148	7.55911e-225	3.37404e-222	0.551191	221.472	Upregulation	0.11148
RNF213	31.6002	1.20034	3.66491e-219	1.57811e-216	0.569258	215.802	Upregulation	0.120034
UBE2L6	31.0588	1.33114	8.68438e-212	3.65353e-209	0.434072	208.437	Upregulation	0.133114
CST7	30.425	2.32947	2.56621e-203	1.05535e-200	0.290309	199.977	Upregulation	0.232947
PTPRCAP	29.8486	1.17634	9.14209e-196	3.67703e-193	0.919244	192.435	Upregulation	0.117634
CFL1	29.8456	1.37162	1.00051e-195	3.9804e-193	0.969112	192.4	Upregulation	0.137162
PFN1	29.6043	2.20081	1.31439e-192	5.17291e-190	0.990328	189.286	Upregulation	0.220081
CORO7	29.4471	1.00889	1.36989e-190	5.27782e-188	0.491559	187.278	Upregulation	0.100889
DDIT4	29.1579	1.43496	6.63191e-187	2.50242e-184	0.471028	183.602	Upregulation	0.143496
SOCS1	28.9096	1.59624	9.0309e-184	3.33879e-181	0.298704	180.476	Upregulation	0.159624
TSPYL1	28.574	1.20612	1.416e-179	5.13138e-177	0.373802	176.29	Upregulation	0.120612
HLA-DPB1	28.4598	1.51518	3.68262e-178	1.29603e-175	0.33128	174.887	Upregulation	0.151518
SELENOK	27.7891	1.04297	5.8805e-170	1.95666e-167	0.406835	166.708	Upregulation	0.104297
CALM1	27.6266	1.01658	5.32756e-168	1.72561e-165	0.938316	164.763	Upregulation	0.101658
IFITM2	27.4221	1.18517	1.49609e-165	4.76161e-163	0.872935	162.322	Upregulation	0.118517
IER2	27.3969	1.67404	2.9832e-165	9.41277e-163	0.540788	162.026	Upregulation	0.167404
MYADM	26.951	1.4934	5.54561e-160	1.69146e-157	0.338443	156.772	Upregulation	0.14934
PMAIP1	26.0915	2.5338	4.54683e-150	1.34208e-147	0.209234	146.872	Upregulation	0.25338
BCAS2	26.0713	1.07618	7.72457e-150	2.26182e-147	0.34109	146.646	Upregulation	0.107618
NKG7	25.958	3.34176	1.4783e-148	4.29422e-146	0.236153	145.367	Upregulation	0.334176
CCL5	25.8334	2.51622	3.74198e-147	1.0455e-144	0.3196	143.981	Upregulation	0.251622
CLK1	25.476	1.0652	3.63305e-143	9.998e-141	0.344739	140	Upregulation	0.10652
ISG15	25.4434	2.46701	8.35687e-143	2.28261e-140	0.305365	139.642	Upregulation	0.246701
DDX3Y	25.3932	1.88548	2.99876e-142	8.13018e-140	0.212519	139.09	Upregulation	0.188548
HLA-DPA1	24.9741	1.42359	1.17025e-137	3.1038e-135	0.298841	134.508	Upregulation	0.142359
TAP2	24.9611	1.02359	1.61878e-137	4.26253e-135	0.379505	134.37	Upregulation	0.102359
HAUS3	24.7025	1.41607	1.00615e-134	2.61177e-132	0.262889	131.583	Upregulation	0.141607
HOOK2	24.6579	1.21722	3.03108e-134	7.81271e-132	0.307419	131.107	Upregulation	0.121722
S100A4	24.5826	1.56962	1.9401e-133	4.93121e-131	0.809244	130.307	Upregulation	0.156962
ZNF331	24.5752	1.66013	2.32459e-133	5.86775e-131	0.237659	130.232	Upregulation	0.166013
C5orf56	24.3531	1.10967	5.37499e-131	1.34746e-128	0.3389	127.87	Upregulation	0.110967
ISG20	24.101	1.07572	2.44033e-128	6.03504e-126	0.62346	125.219	Upregulation	0.107572
UBE2S	23.1979	1.50791	4.78548e-119	1.08119e-116	0.237932	115.966	Upregulation	0.150791
BHLHE40	22.9273	2.02816	2.48285e-116	5.50757e-114	0.217949	113.259	Upregulation	0.202816
HLA-DRB1	22.5892	1.91559	5.53129e-113	1.18392e-110	0.231225	109.927	Upregulation	0.191559
EFHD2	22.574	1.27966	7.80623e-113	1.66114e-110	0.300484	109.78	Upregulation	0.127966
GBP4	22.472	1.24148	7.79356e-112	1.64886e-109	0.299297	108.783	Upregulation	0.124148
PABPC1	21.9914	1.26638	3.4789e-107	7.11347e-105	0.980746	104.148	Upregulation	0.126638
IFI6	21.9748	2.54302	5.01318e-107	1.01937e-104	0.286705	103.992	Upregulation	0.254302
AC020916.1	21.8571	2.23072	6.64994e-106	1.33733e-103	0.174012	102.874	Upregulation	0.223072
EPSTI1	21.8435	1.77565	8.96274e-106	1.7926e-103	0.225751	102.747	Upregulation	0.177565
ARL4A	21.78	1.40925	3.59109e-105	7.14333e-103	0.23921	102.146	Upregulation	0.140925
TRIM22	21.5828	1.0255	2.6082e-103	4.92075e-101	0.40866	100.308	Upregulation	0.10255
ICOS	21.3362	1.15799	5.24172e-101	9.68951e-99	0.286751	98.0137	Upregulation	0.115799
MYLIP	21.218	1.09427	6.52035e-100	1.18732e-97	0.273793	96.9254	Upregulation	0.109427
DDIT3	20.81	1.97538	3.51083e-96	6.29902e-94	0.171731	93.2007	Upregulation	0.197538
APOL6	20.6214	1.28549	1.7647e-94	3.10528e-92	0.242951	91.5079	Upregulation	0.128549
SKIL	20.5664	1.35743	5.49198e-94	9.52663e-92	0.228716	91.0211	Upregulation	0.135743
RELB	20.1035	1.361	6.87772e-90	1.13906e-87	0.206269	86.9435	Upregulation	0.1361
XAF1	19.6091	1.2363	1.29382e-85	2.08612e-83	0.266174	82.6807	Upregulation	0.12363
PRKY	19.5945	1.83818	1.7222e-85	2.76466e-83	0.162652	82.5584	Upregulation	0.183818
ZBTB1	19.5841	1.00748	2.11302e-85	3.37724e-83	0.277352	82.4714	Upregulation	0.100748
HLA-DRA	19.446	2.08321	3.15019e-84	4.86499e-82	0.173465	81.3129	Upregulation	0.208321
DUSP5	19.4295	1.57388	4.34659e-84	6.65647e-82	0.191121	81.1768	Upregulation	0.157388
IER5	19.1174	1.67843	1.80984e-81	2.63913e-79	0.193403	78.5785	Upregulation	0.167843
AREG	19.067	2.08591	4.74732e-81	6.89511e-79	0.158956	78.1615	Upregulation	0.208591
CHMP1B	18.769	1.2623	1.35367e-78	1.8983e-76	0.221736	75.7216	Upregulation	0.12623
GZMK	18.6067	1.37917	2.83529e-77	3.91602e-75	0.223515	74.4072	Upregulation	0.137917
GBP1	18.567	1.45878	5.94429e-77	8.08798e-75	0.215257	74.0922	Upregulation	0.145878
EEF2	18.434	1.15394	7.00992e-76	9.39817e-74	0.988959	73.027	Upregulation	0.115394
GADD45B	18.3131	1.07605	6.50165e-75	8.52928e-73	0.261794	72.0691	Upregulation	0.107605
IFI35	17.8361	1.50041	3.70628e-71	4.6939e-69	0.192673	68.3285	Upregulation	0.150041
STOM	17.5959	1.16217	2.6468e-69	3.31766e-67	0.214755	66.4792	Upregulation	0.116217
PPP1R15B	17.5903	1.39477	2.92465e-69	3.65342e-67	0.182133	66.4373	Upregulation	0.139477
EIF2AK2	17.3696	1.20994	1.40268e-67	1.73444e-65	0.230906	64.7608	Upregulation	0.120994
MX1	17.2555	1.96545	1.01702e-66	1.21647e-64	0.228214	63.9149	Upregulation	0.196545
TIPARP	17.2253	1.40199	1.71559e-66	2.03871e-64	0.178848	63.6906	Upregulation	0.140199
GZMA	17.1644	1.325	4.90325e-66	5.73367e-64	0.226709	63.2416	Upregulation	0.1325
ID2	16.8722	1.22856	7.20638e-64	7.9642e-62	0.240396	61.0989	Upregulation	0.122856
IRF7	16.8625	1.34554	8.49249e-64	9.33435e-62	0.213523	61.0299	Upregulation	0.134554
BCL3	16.8582	1.49203	9.13202e-64	1.00072e-61	0.160918	60.9997	Upregulation	0.149203
PER1	16.6305	1.34954	4.18864e-62	4.50907e-60	0.170362	59.3459	Upregulation	0.134954
UTY	16.5552	1.39128	1.46901e-61	1.563e-59	0.161967	58.806	Upregulation	0.139128
S100A9	16.4106	1.14093	1.60701e-60	1.68534e-58	0.203121	57.7733	Upregulation	0.114093
PARP9	16.2711	1.37034	1.58415e-59	1.63789e-57	0.177023	56.7857	Upregulation	0.137034
USP9Y	15.5848	1.54435	9.23456e-55	8.89459e-53	0.141117	52.0509	Upregulation	0.154435
MAP3K8	15.5133	2.72576	2.81961e-54	2.69453e-52	0.115978	51.5695	Upregulation	0.272576
BTG3	15.4273	1.26353	1.0722e-53	1.01537e-51	0.165663	50.9934	Upregulation	0.126353
SERTAD1	15.3486	2.02498	3.61836e-53	3.39579e-51	0.123734	50.4691	Upregulation	0.202498
EIF1AY	15.2523	1.59057	1.59052e-52	1.46636e-50	0.135277	49.8338	Upregulation	0.159057
AC044849.1	14.7006	1.53914	6.39323e-49	5.51884e-47	0.142714	46.2582	Upregulation	0.153914
LINC-PINT	14.0021	1.33695	1.51327e-44	1.2281e-42	0.143763	41.9108	Upregulation	0.133695
CREM	13.6823	1.20288	1.2948e-42	1.00404e-40	0.157177	39.9982	Upregulation	0.120288
IFITM3	13.6687	1.60503	1.56166e-42	1.20587e-40	0.158637	39.9187	Upregulation	0.160503
TMSB10	13.6539	2.40966	1.91422e-42	1.4719e-40	0.998859	39.8321	Upregulation	0.240966
ACTG1	13.598	1.08207	4.11346e-42	3.15633e-40	0.952505	39.5008	Upregulation	0.108207
KLRG1	13.4949	1.08601	1.67606e-41	1.27537e-39	0.174468	38.8944	Upregulation	0.108601
S100A8	13.3256	1.4534	1.64308e-40	1.22232e-38	0.151382	37.9128	Upregulation	0.14534
FAU	13.0447	1.05621	6.80929e-39	4.87724e-37	0.998723	36.3118	Upregulation	0.105621
MX2	12.505	1.00182	7.01323e-36	4.71859e-34	0.193266	33.3262	Upregulation	0.100182
LGALS9	12.2842	1.11392	1.10145e-34	7.18611e-33	0.165617	32.1435	Upregulation	0.111392
SGK1	12.2267	1.86524	2.23955e-34	1.45336e-32	0.102153	31.8376	Upregulation	0.186524
RUNX3	12.1588	1.01251	5.14997e-34	3.31856e-32	0.158728	31.4791	Upregulation	0.101251
OASL	11.9492	2.59633	6.55705e-33	4.09547e-31	0.0906105	30.3877	Upregulation	0.259633
OAS3	11.8281	1.97224	2.79489e-32	1.72215e-30	0.104982	29.7639	Upregulation	0.197224
GZMH	11.8202	2.27453	3.07034e-32	1.8887e-30	0.0912492	29.7238	Upregulation	0.227453
PLEK	11.6913	1.45504	1.41244e-31	8.53084e-30	0.113788	29.069	Upregulation	0.145504
OAS1	11.6698	1.91753	1.81863e-31	1.08942e-29	0.11502	28.9628	Upregulation	0.191753
HLA-DRB5	11.6465	1.41437	2.39115e-31	1.42771e-29	0.11429	28.8454	Upregulation	0.141437
PRF1	11.5998	1.1903	4.13041e-31	2.44623e-29	0.149284	28.6115	Upregulation	0.11903
MIDN	11.5015	1.33416	1.296e-30	7.51741e-29	0.120495	28.1239	Upregulation	0.133416
IRS2	11.2046	1.35115	3.87155e-29	2.15354e-27	0.116662	26.6668	Upregulation	0.135115
IFI44L	11.1989	1.84287	4.12889e-29	2.2932e-27	0.116023	26.6396	Upregulation	0.184287
SMAD7	11.1272	1.39228	9.24507e-29	5.08076e-27	0.114791	26.2941	Upregulation	0.139228
AC012615.1	11.1046	1.27594	1.19113e-28	6.50696e-27	0.117392	26.1866	Upregulation	0.127594
IFIT3	11.043	3.54494	2.36989e-28	1.28695e-26	0.075235	25.8904	Upregulation	0.354494
KDM5D	10.9675	1.41363	5.47375e-28	2.94625e-26	0.103842	25.5307	Upregulation	0.141363
STAT2	10.9122	1.03574	1.0074e-27	5.37489e-26	0.152797	25.2696	Upregulation	0.103574
ZBTB10	10.7421	1.05151	6.45754e-27	3.35252e-25	0.130486	24.4746	Upregulation	0.105151
MTHFD2	10.7329	1.12268	7.13332e-27	3.69288e-25	0.127247	24.4326	Upregulation	0.112268
FOSL2	10.5835	1.46405	3.55423e-26	1.79929e-24	0.0986404	23.7449	Upregulation	0.146405
SBNO2	10.4922	1.30741	9.38356e-26	4.67912e-24	0.10845	23.3298	Upregulation	0.130741
HERC5	10.4476	1.31264	1.50344e-25	7.41611e-24	0.124053	23.1298	Upregulation	0.131264
HLA-DQB1	10.3696	1.60534	3.40845e-25	1.65895e-23	0.0989141	22.7802	Upregulation	0.160534
LMNA	10.3501	1.19114	4.17995e-25	2.01834e-23	0.124373	22.695	Upregulation	0.119114
NFKBIB	10.1131	1.00904	4.83467e-24	2.21747e-22	0.127886	21.6541	Upregulation	0.100904
ETV3	10.0226	1.24193	1.21216e-23	5.49769e-22	0.110275	21.2598	Upregulation	0.124193
NR4A3	9.87757	2.64257	5.20799e-23	2.30772e-21	0.069395	20.6368	Upregulation	0.264257
CDKN1A	9.79348	2.31128	1.2009e-22	5.2514e-21	0.0785656	20.2797	Upregulation	0.231128
SAMD9L	9.69018	1.05844	3.31938e-22	1.41107e-20	0.134866	19.8505	Upregulation	0.105844
TYMP	9.55115	1.26997	1.28262e-21	5.32258e-20	0.101469	19.2739	Upregulation	0.126997
GABARAPL1	9.54427	1.12701	1.3707e-21	5.68166e-20	0.110822	19.2455	Upregulation	0.112701
STX11	9.52631	1.7071	1.62968e-21	6.73987e-20	0.0821699	19.1713	Upregulation	0.17071
PLSCR1	9.44277	1.2679	3.63035e-21	1.47474e-19	0.110366	18.8313	Upregulation	0.12679
ODF3B	9.37252	1.49804	7.08241e-21	2.82071e-19	0.0888767	18.5496	Upregulation	0.149804
HSH2D	9.34998	1.17995	8.7668e-21	3.47642e-19	0.108222	18.4589	Upregulation	0.117995
JMJD6	9.34319	1.12801	9.34787e-21	3.69483e-19	0.10521	18.4324	Upregulation	0.112801
IFIT5	9.33248	1.07793	1.0342e-20	4.07894e-19	0.11616	18.3895	Upregulation	0.107793
ZEB2	9.13018	1.95934	6.83844e-20	2.58035e-18	0.0744137	17.5883	Upregulation	0.195934
LINC01871	8.9334	1.16438	4.13127e-19	1.50307e-17	0.102062	16.823	Upregulation	0.116438
DUSP10	8.92273	1.74074	4.54937e-19	1.64711e-17	0.07487	16.7833	Upregulation	0.174074
RGS2	8.91046	1.30668	5.08226e-19	1.82906e-17	0.0994616	16.7378	Upregulation	0.130668
TPT1	8.88573	1.39332	6.35033e-19	2.27648e-17	0.99927	16.6427	Upregulation	0.139332
ATF3	8.86681	3.36388	7.52713e-19	2.68258e-17	0.0590382	16.5714	Upregulation	0.336388
NAMPT	8.8218	1.03508	1.12639e-18	3.99872e-17	0.107537	16.3981	Upregulation	0.103508
TGFBR3	8.77206	1.17842	1.75431e-18	6.18588e-17	0.102062	16.2086	Upregulation	0.117842
ATG2A	8.58392	1.17906	9.16922e-18	3.14235e-16	0.099416	15.5027	Upregulation	0.117906
TMEM140	8.51162	1.28729	1.71521e-17	5.7807e-16	0.0877361	15.238	Upregulation	0.128729
ZBP1	8.47794	1.20438	2.29209e-17	7.66143e-16	0.097226	15.1157	Upregulation	0.120438
CMPK2	8.45585	1.9808	2.77068e-17	9.21068e-16	0.07341	15.0357	Upregulation	0.19808
IFNG	8.13924	3.65392	3.97781e-16	1.25836e-14	0.054932	13.9002	Upregulation	0.365392
BAK1	8.06509	1.11392	7.31831e-16	2.2719e-14	0.0916142	13.6436	Upregulation	0.111392
TP53INP1	8.04952	1.13843	8.31179e-16	2.56943e-14	0.0934848	13.5902	Upregulation	0.113843
ELL2	7.90207	1.09063	2.74315e-15	8.27717e-14	0.0897892	13.0821	Upregulation	0.109063
MCOLN2	7.90137	1.84619	2.75865e-15	8.31708e-14	0.0680263	13.08	Upregulation	0.184619
FBXO6	7.83668	1.73243	4.62626e-15	1.38338e-13	0.0670225	12.8591	Upregulation	0.173243
GADD45A	7.76941	1.28723	7.88518e-15	2.32934e-13	0.086778	12.6328	Upregulation	0.128723
DDX60	7.57257	1.06025	3.6591e-14	1.04794e-12	0.0965873	11.9797	Upregulation	0.106025
TBX21	7.42152	1.38809	1.15784e-13	3.22021e-12	0.0727256	11.4921	Upregulation	0.138809
CCL4	7.40185	3.87036	1.34304e-13	3.72115e-12	0.0552514	11.4293	Upregulation	0.387036
IFI30	7.38148	1.20175	1.5654e-13	4.32089e-12	0.0794781	11.3644	Upregulation	0.120175
HIST2H2AA4	7.34312	1.13143	2.08677e-13	5.72546e-12	0.0837211	11.2422	Upregulation	0.113143
WARS	7.33114	1.01219	2.2821e-13	6.25672e-12	0.0923442	11.2037	Upregulation	0.101219
IL12RB2	7.31941	2.4072	2.49057e-13	6.8028e-12	0.0537914	11.1673	Upregulation	0.24072
SLC7A5	7.26632	1.4957	3.69404e-13	9.99302e-12	0.0677982	11.0003	Upregulation	0.14957
LDLR	7.26087	1.50539	3.84619e-13	1.03893e-11	0.0662469	10.9834	Upregulation	0.150539
RSAD2	7.23581	2.44856	4.62747e-13	1.24282e-11	0.0553426	10.9056	Upregulation	0.244856
IFIH1	7.1364	1.09804	9.58043e-13	2.50467e-11	0.0833105	10.6012	Upregulation	0.109804
EEF1A1	7.12067	2.18288	1.07405e-12	2.79995e-11	0.999909	10.5528	Upregulation	0.218288
HELZ2	7.12048	1.50244	1.07551e-12	2.80177e-11	0.0692581	10.5526	Upregulation	0.150244
USP18	7.07298	1.77206	1.51644e-12	3.92525e-11	0.0620951	10.4061	Upregulation	0.177206
HLA-DQA1	7.03824	1.79711	1.94685e-12	5.00751e-11	0.0615932	10.3004	Upregulation	0.179711
DUSP8	6.90006	1.52918	5.19809e-12	1.30134e-10	0.0620495	9.88561	Upregulation	0.152918
ZFY	6.86116	1.66724	6.83014e-12	1.69485e-10	0.0586732	9.77087	Upregulation	0.166724
MT1E	6.83234	1.3656	8.35415e-12	2.06323e-10	0.0684369	9.68545	Upregulation	0.13656
CNP	6.7617	1.28779	1.36379e-11	3.33217e-10	0.0690756	9.47727	Upregulation	0.128779
KPNA2	6.69281	1.22911	2.18921e-11	5.26808e-10	0.0719956	9.27835	Upregulation	0.122911
ZC3H12A	6.45809	1.09718	1.06035e-10	2.42411e-09	0.0764668	8.61545	Upregulation	0.109718
AL121944.1	6.42088	1.27523	1.35485e-10	3.08389e-09	0.0663382	8.5109	Upregulation	0.127523
RRP12	6.39992	1.37861	1.55457e-10	3.52315e-09	0.0616388	8.45307	Upregulation	0.137861
CD83	6.32056	1.67223	2.60616e-10	5.80926e-09	0.0562095	8.23588	Upregulation	0.167223
HERC6	6.253	1.02656	4.02635e-10	8.86692e-09	0.0800712	8.05223	Upregulation	0.102656
JAK2	6.22816	1.05561	4.71931e-10	1.03123e-08	0.0766493	7.98664	Upregulation	0.105561
IFIT2	6.09956	2.17841	1.0636e-09	2.27521e-08	0.0516927	7.64298	Upregulation	0.217841
OSM	6.0285	1.44816	1.65484e-09	3.47897e-08	0.0601788	7.45855	Upregulation	0.144816
NOCT	5.98111	2.09339	2.21618e-09	4.61927e-08	0.0457615	7.33543	Upregulation	0.209339
ITPRIP	5.93045	1.01345	3.02104e-09	6.279e-08	0.07122	7.20211	Upregulation	0.101345
ETV7	5.84502	2.68405	5.06513e-09	1.03223e-07	0.0409709	6.98622	Upregulation	0.268405
YES1	5.80678	1.06478	6.36859e-09	1.2857e-07	0.0703075	6.89086	Upregulation	0.106478
RHOB	5.80314	1.5895	6.50858e-09	1.31323e-07	0.0560726	6.88166	Upregulation	0.15895
TYROBP	5.80194	1.53679	6.55517e-09	1.32118e-07	0.0699425	6.87904	Upregulation	0.153679
NFIL3	5.7863	1.99864	7.19533e-09	1.44384e-07	0.045579	6.84048	Upregulation	0.199864
CEBPD	5.71712	1.32267	1.08344e-08	2.14583e-07	0.0702163	6.6684	Upregulation	0.132267
POMZP3	5.6057	1.28436	2.07415e-08	4.01036e-07	0.0557076	6.39682	Upregulation	0.128436
AC253572.2	5.50266	1.02108	3.74111e-08	7.09472e-07	0.0919792	6.14906	Upregulation	0.102108
FGFBP2	5.47636	2.30808	4.34176e-08	8.19984e-07	0.0427046	6.08619	Upregulation	0.230808
IFIT1	5.45323	2.38723	4.94626e-08	9.28877e-07	0.0418834	6.03204	Upregulation	0.238723
IL18RAP	5.41159	2.17346	6.24686e-08	1.16416e-06	0.0409253	5.93399	Upregulation	0.217346
LAG3	5.40115	1.39634	6.62153e-08	1.23085e-06	0.0595857	5.90979	Upregulation	0.139634
SPATS2L	5.3342	1.15921	9.59679e-08	1.76775e-06	0.0608632	5.75258	Upregulation	0.115921
LETM2	5.28774	1.36091	1.2384e-07	2.26407e-06	0.0519664	5.64511	Upregulation	0.136091
CD8A	5.27983	1.17053	1.29306e-07	2.35577e-06	0.0656538	5.62787	Upregulation	0.117053
LAMP3	5.27316	2.29484	1.34097e-07	2.43819e-06	0.0401953	5.61293	Upregulation	0.229484
SPON2	5.24304	1.37446	1.57951e-07	2.85068e-06	0.0529702	5.54505	Upregulation	0.137446
SLAMF7	5.21088	1.94599	1.8795e-07	3.37544e-06	0.0411534	5.47167	Upregulation	0.194599
ZBTB21	5.11807	1.28265	3.08681e-07	5.43697e-06	0.0513277	5.26464	Upregulation	0.128265
GPR15	5.11637	1.54213	3.11467e-07	5.48341e-06	0.045214	5.26095	Upregulation	0.154213
S1PR5	5.11548	2.07291	3.12938e-07	5.50665e-06	0.0396934	5.25911	Upregulation	0.207291
SETD7	5.08262	1.02677	3.7226e-07	6.50481e-06	0.0592664	5.18677	Upregulation	0.102677
BNIP1	5.08241	1.02992	3.72679e-07	6.50784e-06	0.0589014	5.18656	Upregulation	0.102992
PARVB	5.07453	1.6276	3.88454e-07	6.74789e-06	0.0447121	5.17083	Upregulation	0.16276
MAFF	4.99131	1.5057	5.99725e-07	1.01717e-05	0.0457615	4.99261	Upregulation	0.15057
GLA	4.96229	1.55439	6.96658e-07	1.17504e-05	0.0450771	4.92995	Upregulation	0.155439
TNFSF13B	4.82275	1.0401	1.41595e-06	2.31259e-05	0.057122	4.6359	Upregulation	0.10401
IL18R1	4.7789	1.22873	1.76255e-06	2.857e-05	0.0512821	4.54409	Upregulation	0.122873
ENC1	4.76746	2.45215	1.86565e-06	3.01744e-05	0.0344466	4.52036	Upregulation	0.245215
IGLV2-14	4.6376	1.79751	3.52473e-06	5.53685e-05	0.039009	4.25674	Upregulation	0.179751
PHLDA1	4.54996	1.27067	5.36573e-06	8.25172e-05	0.0508258	4.08346	Upregulation	0.127067
NR4A1	4.42296	1.61858	9.73597e-06	0.000145804	0.0398303	3.83623	Upregulation	0.161858
NFKBIE	4.32821	1.23193	1.50324e-05	0.000219641	0.0438909	3.65829	Upregulation	0.123193
TUBB2A	4.31938	1.61453	1.56467e-05	0.000227975	0.0389634	3.64211	Upregulation	0.161453
USP30-AS1	4.2737	1.01615	1.92254e-05	0.000277035	0.0506433	3.55747	Upregulation	0.101615
TRBV7-2	4.23415	1.11532	2.29414e-05	0.000327615	0.0547495	3.48464	Upregulation	0.111532
FCRL6	4.23277	2.3303	2.30833e-05	0.000329513	0.0309335	3.48213	Upregulation	0.23303
KLF10	4.22484	1.27247	2.39107e-05	0.000340925	0.0447121	3.46734	Upregulation	0.127247
C1orf21	4.18312	2.56988	2.87538e-05	0.000404776	0.0293366	3.39279	Upregulation	0.256988
GSTM4	4.17577	1.24644	2.96981e-05	0.000417588	0.0420203	3.37925	Upregulation	0.124644
U2AF1L5	4.15923	1.79793	3.19324e-05	0.000447115	0.034036	3.34958	Upregulation	0.179793
USP28	4.07186	1.11825	4.66395e-05	0.000641508	0.0450315	3.1928	Upregulation	0.111825
GNLY	4.04959	1.91183	5.13076e-05	0.00070176	0.0582626	3.15381	Upregulation	0.191183
ARHGEF10	4.0323	2.83875	5.52338e-05	0.000751249	0.0270098	3.12422	Upregulation	0.283875
EGR1	3.9523	2.4045	7.74029e-05	0.00103546	0.0324847	2.98487	Upregulation	0.24045
APOL1	3.90434	1.12305	9.44847e-05	0.00124756	0.0434346	2.90394	Upregulation	0.112305
RASGEF1B	3.77645	1.29775	0.000159079	0.00202873	0.0378228	2.69277	Upregulation	0.129775
ID1	3.77061	3.20448	0.000162849	0.00207319	0.0248198	2.68336	Upregulation	0.320448
CCDC184	3.73627	2.76096	0.000186771	0.00235643	0.0253673	2.62775	Upregulation	0.276096
SERTAD3	3.70112	1.37604	0.000214651	0.00267772	0.0365909	2.57224	Upregulation	0.137604
RHBDF2	3.67037	1.06284	0.000242202	0.00299792	0.0429784	2.52318	Upregulation	0.106284
ICAM1	3.66567	1.63142	0.00024669	0.00305141	0.0322566	2.5155	Upregulation	0.163142
CKS2	3.62082	1.12657	0.000293667	0.00358882	0.0401496	2.44505	Upregulation	0.112657
SIK1B	3.58897	1.41324	0.000331987	0.0040222	0.0341272	2.39554	Upregulation	0.141324
IRS1	3.46021	2.1769	0.000539757	0.00631979	0.0257323	2.1993	Upregulation	0.21769
METRNL	3.37227	1.26283	0.0007455	0.00851359	0.0346747	2.06989	Upregulation	0.126283
F2R	3.3253	1.10917	0.000883219	0.00997123	0.037184	2.00125	Upregulation	0.110917

[truncated: 8 more sheets: S4 (Sheet 2), S4 (Sheet 3), S5 (Sheet 1), S5 (Sheet 2), S5 (Sheet 3), S6 (Sheet 1), S6 (Sheet 2), S6 (Sheet 3)]
